# Supplementary material for: Phytochemical Investigation of Myrcianthes cisplatensis: Structural Characterization of New p-Coumaroyl Alkylphloroglucinols and Antimicrobial Evaluation against Staphylococcus aureus
Source: Plants (Basel). 2023 Feb 24;12(5):1046. doi: 10.3390/plants12051046 (PMC10005737; doi:10.3390/plants12051046)
Supplement: Supplementary file 1 [file plants-12-01046-s001.zip]

Archive with 1 entries (1 files):
- plants-2206761-supplementary.pdf
